# Supplementary material for: Soluble Triggering Receptors Expressed on Myeloid Cells (sTREM) in Acute Ischemic Stroke: A Potential Pathway of sTREM-1 and sTREM-2 Associated with Disease Severity
Source: Int J Mol Sci. 2024 Jul 11;25(14):7611. doi: 10.3390/ijms25147611 (PMC11277504; doi:10.3390/ijms25147611)
Supplement: Supplementary file 1 [file ijms-25-07611-s001.zip]

Archive with 1 entries (1 files):
- ijms-3024019-supplementary.pdf
